# Supplementary material for: Generation and Characterization of a Transgenic Mouse That Specifically Expresses the Cre Recombinase in Spermatids
Source: Genes (Basel). 2023 Apr 27;14(5):983. doi: 10.3390/genes14050983 (PMC10217838; doi:10.3390/genes14050983)
Supplement: Supplementary file 1 [file genes-14-00983-s001.zip]

Archive with 1 entries (1 files):
- genes-2280760-supplementary.pdf
